# Supplementary material for: Improved weed segmentation in UAV imagery of sorghum fields with a combined deblurring segmentation model
Source: Plant Methods. 2023 Aug 22;19:87. doi: 10.1186/s13007-023-01060-8 (PMC10463442; doi:10.1186/s13007-023-01060-8)
Supplement: Supplementary file 1 — Additional file 1. Dataset Statistics. [file 13007_2023_1060_MOESM1_ESM.csv]

Dataset	# patches		# sorghum pixels		# weed pixels		# background pixels
	sharp	combined	sharp	combined	sharp	combined	sharp	combined
Training-set	900	1800	218958	686151	187137	641269	14339505	28163780
Validation-set	300	600	66354	211490	53331	191997	4795515	9426913
Hold-out Test-set	100	200	22676	70674	21239	73353	1594485	3132773
Sum	1300	2600	307988	968315	261707	906619	20729505	40723466
