# Supplementary material for: Improved weed segmentation in UAV imagery of sorghum fields with a combined deblurring segmentation model
Source: Plant Methods. 2023 Aug 22;19:87. doi: 10.1186/s13007-023-01060-8 (PMC10463442; doi:10.1186/s13007-023-01060-8)
Supplement: Supplementary file 2 — Additional file 2. Results of hyperparameter optimisation. [file 13007_2023_1060_MOESM2_ESM.csv]

scenario	step	dice_score	learning_rate	batch_size	encoder
2	2960	0.904825	0.000539503096667023	128	resnet50
2	760	0.902835	0.000892718030435363	384	resnet50
2	600	0.902801	0.000892718030435363	256	resnet50
2	440	0.901057	0.000734811840527045	256	resnet101
2	3220	0.900119	0.000510590320939475	128	resnet101
2	760	0.899997	0.000539503096667023	384	resnet50
2	2920	0.899734	0.000399130587856168	128	resnet50
1	4020	0.899455	0.000539503096667023	256	resnet101
2	3600	0.899423	0.000396879333044437	128	resnet50
2	680	0.899118	0.000734811840527045	384	resnet50
2	3400	0.89904	0.000892718030435363	128	resnet101
2	3940	0.898883	0.000396879333044437	128	resnet101
2	4880	0.898593	0.000892718030435363	128	resnet50
2	4960	0.898542	0.000510590320939475	128	resnet50
2	720	0.898533	0.000510590320939475	256	resnet50
2	3240	0.898404	0.000143216982891115	128	resnet101
1	3540	0.89816	0.000396879333044437	256	resnet50
1	880	0.897651	0.000892718030435363	384	resnet50
2	3960	0.897534	0.000399130587856168	256	resnet101
2	2520	0.89711	0.000399130587856168	128	resnet101
2	4840	0.897017	0.000539503096667023	128	resnet101
2	1660	0.89698	0.000236886395036408	128	resnet101
2	500	0.896966	0.000510590320939475	256	resnet101
2	440	0.896487	0.000539503096667023	256	resnet101
2	620	0.895513	0.000734811840527045	256	resnet50
2	4900	0.895502	0.000114309838763132	128	resnet101
2	3060	0.895237	0.000143216982891115	128	resnet50
2	4720	0.895183	0.000143224937182302	128	resnet50
1	3100	0.895112	0.000236886395036408	128	resnet101
2	3420	0.894758	0.000734811840527045	128	resnet101
1	4440	0.894729	0.000143216982891115	128	resnet101
1	4180	0.894721	0.000734811840527045	128	resnet50
2	3620	0.89456	0.000734811840527045	128	resnet50
2	1040	0.894446	0.000396879333044437	256	resnet50
1	2940	0.894081	0.000236886395036408	256	resnet50
1	2200	0.893945	0.000539503096667023	128	resnet50
2	440	0.89384	0.000539503096667023	256	resnet50
1	3740	0.89355	0.000396879333044437	256	resnet101
1	3960	0.893422	0.000114309838763132	256	resnet50
1	3740	0.89341	0.000114309838763132	128	resnet101
2	2780	0.893395	0.000114309838763132	128	resnet50
1	4580	0.892704	0.000396879333044437	128	resnet50
1	4520	0.892238	0.000539503096667023	256	resnet50
1	2180	0.892236	0.000510590320939475	128	resnet50
1	3120	0.892166	0.000399130587856168	256	resnet50
1	600	0.892139	0.000539503096667023	384	resnet50
1	4360	0.89208	0.000539503096667023	128	resnet101
2	1020	0.892024	0.000396879333044437	256	resnet101
2	4540	0.891972	0.000143224937182302	128	resnet101
1	4120	0.891927	0.000399130587856168	128	resnet50
2	900	0.891726	0.000396879333044437	384	resnet50
1	2300	0.891641	0.000143224937182302	256	resnet50
1	3380	0.89161	0.000143216982891115	256	resnet101
1	3620	0.891509	0.000143216982891115	256	resnet50
1	880	0.891393	0.000734811840527045	384	resnet50
1	3580	0.891345	0.000399130587856168	128	resnet101
1	1940	0.89132	0.000236886395036408	128	resnet50
1	2780	0.891233	0.000143224937182302	256	resnet101
2	4540	0.891179	0.000236886395036408	128	resnet50
1	4160	0.890945	0.000236886395036408	256	resnet101
1	1000	0.890589	0.000510590320939475	384	resnet50
2	600	0.890578	0.000510590320939475	384	resnet50
1	2900	0.8905	0.000510590320939475	128	resnet101
1	3400	0.8899	0.000143224937182302	128	resnet101
1	4880	0.889863	0.000114309838763132	128	resnet50
1	4480	0.889859	0.000396879333044437	128	resnet101
1	2180	0.889538	0.000143224937182302	128	resnet50
1	4460	0.889482	0.000143216982891115	128	resnet50
2	620	0.889203	0.000399130587856168	384	resnet50
1	3560	0.88884	0.000892718030435363	128	resnet101
1	720	0.888796	0.000399130587856168	384	resnet50
1	1460	0.888764	0.000510590320939475	256	resnet50
1	2880	0.888303	0.000892718030435363	128	resnet50
1	4380	0.887967	0.000734811840527045	256	resnet50
1	2020	0.887793	0.000399130587856168	256	resnet101
1	4060	0.887571	0.000114309838763132	256	resnet101
1	1620	0.887343	0.000734811840527045	128	resnet101
1	1420	0.886985	0.000510590320939475	256	resnet101
2	1500	0.88666	0.000399130587856168	256	resnet50
2	1620	0.886582	0.000236886395036408	256	resnet101
2	4600	0.886462	0.000114309838763132	256	resnet101
1	1000	0.886419	0.000396879333044437	384	resnet50
2	2160	0.88623	0.000539503096667023	128	resnet18
2	1480	0.886063	0.000236886395036408	384	resnet50
2	4680	0.885673	0.000143224937182302	256	resnet101
2	2360	0.88529	0.000510590320939475	128	resnet18
1	2660	0.884998	0.000734811840527045	256	resnet101
2	1160	0.884421	0.000892718030435363	256	resnet101
2	1680	0.883708	0.000510590320939475	384	resnet34
1	4660	0.883615	0.000892718030435363	256	resnet50
2	2140	0.883009	0.000236886395036408	256	resnet50
1	2000	0.882527	0.000236886395036408	384	resnet50
2	2220	0.882389	0.000143216982891115	256	resnet101
2	1600	0.881647	0.000143224937182302	256	resnet50
2	4280	0.881257	0.000143224937182302	128	resnet18
2	840	0.880995	0.000396879333044437	256	resnet18
1	3660	0.880005	0.000892718030435363	256	resnet101
2	1540	0.879775	0.000143216982891115	256	resnet50
2	2660	0.879465	0.000114309838763132	256	resnet50
2	2360	0.87826	0.000396879333044437	384	resnet18
2	2300	0.8781	0.000143216982891115	384	resnet50
2	1320	0.87757	0.000539503096667023	768	resnet18
2	2440	0.876477	0.000143224937182302	384	resnet50
2	4980	0.876375	0.000114309838763132	128	resnet18
2	1520	0.87633	0.000396879333044437	128	resnet18
2	2380	0.876219	0.000399130587856168	128	resnet18
2	2280	0.875892	0.000143216982891115	128	resnet18
2	4740	0.875796	0.000114309838763132	128	resnet34
2	2080	0.875357	0.000510590320939475	640	resnet18
1	820	0.874049	0.000143216982891115	384	resnet50
1	4900	0.873155	0.000143224937182302	128	resnet18
2	1200	0.872558	0.000734811840527045	768	resnet18
2	4920	0.871756	0.000143224937182302	128	resnet34
1	4260	0.871376	0.000114309838763132	384	resnet50
2	500	0.871173	0.000892718030435363	256	resnet34
2	840	0.871045	0.000399130587856168	640	resnet18
2	2440	0.871029	0.000236886395036408	128	resnet18
1	720	0.870959	0.000143224937182302	384	resnet50
2	740	0.870809	0.000892718030435363	640	resnet18
2	660	0.86797	0.000734811840527045	256	resnet18
2	3320	0.867956	0.000236886395036408	128	resnet34
2	1560	0.867883	0.000399130587856168	384	resnet34
2	660	0.86761	0.000734811840527045	384	resnet18
2	3960	0.867588	0.000143216982891115	128	resnet34
2	2840	0.867216	0.000236886395036408	384	resnet18
2	1560	0.866848	0.000396879333044437	256	resnet34
1	4420	0.866468	0.000236886395036408	128	resnet18
2	700	0.866417	0.000510590320939475	256	resnet18
2	1560	0.866176	0.000236886395036408	256	resnet18
2	1500	0.866098	0.000539503096667023	640	resnet18
2	380	0.865845	0.000734811840527045	384	resnet34
2	4200	0.865757	0.000236886395036408	384	resnet34
1	4280	0.865545	0.000236886395036408	384	resnet34
2	840	0.865188	0.000114309838763132	384	resnet50
2	1100	0.865093	0.000734811840527045	512	resnet34
1	1440	0.864629	0.000396879333044437	128	resnet18
2	1100	0.864575	0.000510590320939475	256	resnet34
1	4520	0.863652	0.000143216982891115	128	resnet34
2	720	0.863583	0.000892718030435363	512	resnet18
1	3540	0.863563	0.000399130587856168	256	resnet18
2	3880	0.86321	0.000143216982891115	512	resnet34
2	520	0.86308	0.000510590320939475	768	resnet18
2	4900	0.862923	0.000143224937182302	384	resnet34
2	1780	0.862192	0.000236886395036408	512	resnet18
2	1080	0.862058	0.000539503096667023	256	resnet18
2	2200	0.861547	0.000510590320939475	512	resnet34
1	3240	0.861393	0.000236886395036408	256	resnet18
2	560	0.860952	0.000892718030435363	256	resnet18
2	720	0.86008	0.000892718030435363	384	resnet34
1	4040	0.859849	0.000143216982891115	128	resnet18
1	4580	0.859747	0.000143224937182302	256	resnet18
2	1140	0.859415	0.000539503096667023	384	resnet18
2	820	0.858817	0.000236886395036408	640	resnet18
1	800	0.858753	0.000539503096667023	512	resnet18
1	480	0.858747	0.000396879333044437	768	resnet18
2	2780	0.858463	0.000399130587856168	256	resnet34
2	3300	0.858423	0.000539503096667023	512	resnet18
2	1860	0.858255	0.000396879333044437	640	resnet18
2	1780	0.857191	0.000539503096667023	640	resnet34
2	1760	0.857151	0.000396879333044437	512	resnet18
2	2400	0.857095	0.000236886395036408	256	resnet34
2	3940	0.85703	0.000396879333044437	512	resnet34
1	660	0.857015	0.000399130587856168	384	resnet18
2	680	0.856771	0.000539503096667023	256	resnet34
1	740	0.856463	0.000396879333044437	384	resnet18
2	1200	0.85608	0.000734811840527045	256	resnet34
2	2060	0.855707	0.000143216982891115	768	resnet18
1	480	0.855624	0.000399130587856168	768	resnet18
1	1340	0.855608	0.000539503096667023	640	resnet18
2	1520	0.855543	0.000399130587856168	256	resnet18
2	1140	0.855497	0.000399130587856168	768	resnet18
2	1200	0.855332	0.000396879333044437	640	resnet34
2	840	0.855289	0.000734811840527045	128	resnet18
2	4860	0.855263	0.000143224937182302	512	resnet34
1	4700	0.855128	0.000143216982891115	256	resnet18
2	1520	0.855079	0.000396879333044437	768	resnet18
1	800	0.854894	0.000539503096667023	384	resnet18
1	3340	0.854867	0.000399130587856168	640	resnet34
2	4020	0.854632	0.000236886395036408	640	resnet34
1	2720	0.854472	0.000399130587856168	128	resnet18
1	3920	0.854457	0.000236886395036408	640	resnet18
1	2280	0.854235	0.000510590320939475	256	resnet18
1	3400	0.854095	0.000114309838763132	256	resnet18
1	1700	0.853986	0.000399130587856168	640	resnet18
1	2620	0.85346	0.000396879333044437	512	resnet34
1	720	0.85297	0.000510590320939475	512	resnet18
1	3760	0.852746	0.000510590320939475	128	resnet18
2	3000	0.852645	0.000396879333044437	384	resnet34
2	3640	0.85245	0.000143216982891115	256	resnet34
1	3800	0.852392	0.000539503096667023	256	resnet18
2	2380	0.852271	0.000399130587856168	512	resnet34
2	3960	0.852257	0.000143224937182302	256	resnet34
1	600	0.851911	0.000539503096667023	768	resnet18
1	2000	0.851832	0.000396879333044437	640	resnet18
2	1920	0.851759	0.000510590320939475	640	resnet34
1	4360	0.851728	0.000143216982891115	256	resnet34
1	4420	0.850948	0.000396879333044437	256	resnet18
1	2420	0.850741	0.000510590320939475	640	resnet34
2	500	0.850375	0.000399130587856168	512	resnet18
2	1620	0.849985	0.000399130587856168	384	resnet18
1	2100	0.849693	0.000734811840527045	512	resnet18
1	1780	0.849605	0.000396879333044437	384	resnet34
1	3440	0.849261	0.000143224937182302	640	resnet34
2	4020	0.849237	0.000143224937182302	640	resnet34
2	3060	0.848983	0.000236886395036408	768	resnet18
2	1580	0.848894	0.000734811840527045	512	resnet18
1	3340	0.848618	0.000236886395036408	640	resnet34
1	3300	0.848565	0.000510590320939475	384	resnet18
1	3240	0.848432	0.000114309838763132	256	resnet34
1	4020	0.847943	0.000143224937182302	384	resnet34
1	4960	0.84782	0.000236886395036408	512	resnet34
1	940	0.847712	0.000510590320939475	768	resnet18
1	2840	0.847317	0.000143224937182302	512	resnet34
1	4620	0.847106	0.000236886395036408	768	resnet18
2	4960	0.84709	0.000143216982891115	640	resnet34
1	4040	0.846652	0.000539503096667023	128	resnet18
1	3040	0.846464	0.000399130587856168	384	resnet34
1	3800	0.846438	0.000143224937182302	256	resnet34
1	4680	0.845961	0.000143224937182302	128	resnet34
1	4960	0.84581	0.000114309838763132	128	resnet34
2	1380	0.845621	0.000114309838763132	384	resnet18
2	760	0.845517	0.000734811840527045	640	resnet18
1	4720	0.845325	0.000114309838763132	384	resnet34
2	2960	0.845161	0.000539503096667023	128	resnet34
2	2860	0.844981	0.000892718030435363	384	resnet18
1	4620	0.844948	0.000143216982891115	512	resnet34
1	1060	0.844626	0.000396879333044437	640	resnet34
1	3380	0.843974	0.000236886395036408	384	resnet18
2	3480	0.843943	0.000143216982891115	384	resnet34
2	680	0.84391	0.000510590320939475	384	resnet18
2	540	0.843246	0.000892718030435363	768	resnet18
1	3200	0.843202	0.000143216982891115	640	resnet34
1	700	0.843099	0.000734811840527045	768	resnet18
1	3060	0.842602	0.000236886395036408	256	resnet34
2	2080	0.842475	0.000399130587856168	640	resnet34
2	920	0.842401	0.000892718030435363	128	resnet18
2	4640	0.84221	0.000114309838763132	384	resnet34
1	4400	0.841724	0.000396879333044437	256	resnet34
2	1760	0.841618	0.000143216982891115	384	resnet18
1	4780	0.841343	0.000114309838763132	512	resnet34
2	4720	0.8412	0.000236886395036408	512	resnet34
1	4100	0.840485	0.000143216982891115	384	resnet34
1	3400	0.840422	0.000236886395036408	512	resnet18
2	1120	0.840224	0.000539503096667023	512	resnet34
1	780	0.839519	0.000892718030435363	384	resnet18
2	4900	0.83877	0.000114309838763132	640	resnet34
1	3520	0.838717	0.000399130587856168	512	resnet18
1	380	0.838473	0.000510590320939475	640	resnet18
2	960	0.838001	0.000143216982891115	640	resnet18
1	2020	0.83698	0.000734811840527045	384	resnet18
1	1300	0.836967	0.000510590320939475	512	resnet34
1	1420	0.83692	0.000539503096667023	640	resnet34
2	1640	0.836589	0.000396879333044437	128	resnet34
1	3240	0.835651	0.000734811840527045	640	resnet18
2	4720	0.83545	0.000143216982891115	256	resnet18
2	4600	0.835431	0.000114309838763132	512	resnet34
2	4980	0.835423	0.000114309838763132	256	resnet34
2	1660	0.834281	0.000143224937182302	384	resnet18
1	3440	0.834164	0.000734811840527045	128	resnet18
1	2220	0.833708	0.000114309838763132	128	resnet18
1	4460	0.8334	0.000114309838763132	384	resnet18
2	700	0.832951	0.000143224937182302	768	resnet18
1	4380	0.832932	0.000143224937182302	768	resnet18
1	3920	0.832472	0.000143224937182302	512	resnet18
2	1120	0.832127	0.000114309838763132	512	resnet18
2	2440	0.832056	0.000892718030435363	512	resnet34
2	3280	0.832042	0.000114309838763132	640	resnet18
1	1300	0.831873	0.000892718030435363	640	resnet18
1	3080	0.831628	0.000143216982891115	640	resnet18
1	1200	0.831199	0.000396879333044437	512	resnet18
1	3700	0.831041	0.000539503096667023	384	resnet34
2	2220	0.831027	0.000734811840527045	640	resnet34
2	1220	0.830894	0.000143224937182302	256	resnet18
1	3420	0.830717	0.000399130587856168	512	resnet34
1	960	0.830677	0.000734811840527045	640	resnet34
1	1760	0.830487	0.000539503096667023	512	resnet34
1	2120	0.830137	0.000892718030435363	128	resnet18
1	1260	0.830025	0.000396879333044437	128	resnet34
2	780	0.82981	0.000143216982891115	512	resnet18
1	4880	0.829793	0.000114309838763132	640	resnet34
1	880	0.829554	0.000892718030435363	512	resnet18
1	4780	0.829529	0.000143216982891115	384	resnet18
2	2940	0.828368	0.000114309838763132	768	resnet18
2	2940	0.827771	0.000510590320939475	128	resnet34
1	1640	0.826616	0.000510590320939475	384	resnet34
2	1340	0.826023	0.000892718030435363	640	resnet34
1	1580	0.825409	0.000734811840527045	384	resnet34
1	1220	0.824929	0.000143216982891115	512	resnet18
1	4900	0.824881	0.000114309838763132	512	resnet18
2	720	0.824394	0.000143224937182302	640	resnet18
1	640	0.824213	0.000143216982891115	768	resnet18
2	600	0.822567	0.000399130587856168	128	resnet34
1	740	0.822321	0.000114309838763132	768	resnet18
1	4720	0.820574	0.000143224937182302	384	resnet18
1	4200	0.820333	0.000399130587856168	128	resnet34
1	1500	0.82002	0.000734811840527045	512	resnet34
2	1680	0.819068	0.000114309838763132	256	resnet18
2	1760	0.818929	0.000143224937182302	512	resnet18
1	4980	0.818376	0.000143224937182302	640	resnet18
2	2040	0.811775	0.000539503096667023	384	resnet34
1	400	0.810721	0.000892718030435363	384	resnet34
2	3380	0.810195	0.000892718030435363	128	resnet34
1	1500	0.809635	0.000236886395036408	128	resnet34
1	2460	0.809625	0.000114309838763132	640	resnet18
2	2940	0.806402	0.000510590320939475	512	resnet18
1	3640	0.803974	0.000510590320939475	256	resnet34
1	1040	0.802862	0.000892718030435363	256	resnet18
1	2460	0.801187	0.000892718030435363	640	resnet34
1	520	0.797484	0.000399130587856168	256	resnet34
1	3080	0.796066	0.000539503096667023	128	resnet34
1	4200	0.794356	0.000510590320939475	128	resnet34
1	1400	0.790275	0.000539503096667023	256	resnet34
1	740	0.790252	0.000892718030435363	768	resnet18
1	1840	0.778353	0.000734811840527045	256	resnet18
1	1320	0.776977	0.000892718030435363	512	resnet34
1	2260	0.765307	0.000734811840527045	128	resnet34
2	2320	0.76495	0.000734811840527045	128	resnet34
1	1980	0.761734	0.000734811840527045	256	resnet34
1	820	0.750157	0.000892718030435363	128	resnet34
1	1580	0.745981	0.000892718030435363	256	resnet34
